# Supplementary material for: Expression of MTAP Inhibits Tumor-Related Phenotypes in HT1080 Cells via a Mechanism Unrelated to Its Enzymatic Function
Source: G3 (Bethesda). 2014 Nov 11;5(1):35–44. doi: 10.1534/g3.114.014555 (PMC4291467; doi:10.1534/g3.114.014555)
Supplement: Supporting Information [file supp_g3.114.014555_TableS1.xlsx]

## Sheet: Sheet1
Probeset	Symbol	Description	log.FC.M+.vs.M-
216685_s_at	MTAP	methylthioadenosine phosphorylase	7.6704
211363_s_at	MTAP	methylthioadenosine phosphorylase	7.0234
210367_s_at	PTGES	prostaglandin E synthase	2.9648
205199_at	CA9	carbonic anhydrase IX	2.8373
216248_s_at	NR4A2	nuclear receptor subfamily 4, group A, member 2	2.7598
205513_at	TCN1	transcobalamin I (vitamin B12 binding protein, R binder family)	2.6678
204035_at	SCG2	secretogranin II (chromogranin C)	2.5712
204621_s_at	NR4A2	nuclear receptor subfamily 4, group A, member 2	2.5682
210143_at	ANXA10	annexin A10	2.5609
204622_x_at	NR4A2	nuclear receptor subfamily 4, group A, member 2	2.5145
202206_at	ARL4C	ADP-ribosylation factor-like 4C	2.5133
213975_s_at	LYZ	lysozyme (renal amyloidosis)	2.4623
201008_s_at	TXNIP	thioredoxin interacting protein	2.3796
238692_at	BTBD11	BTB (POZ) domain containing 11	2.34
206859_s_at	PAEP	progestagen-associated endometrial protein (placental protein 14, pregnancy-associated endometrial alpha-2-globulin, alpha uterine protein)	2.3226
201009_s_at	TXNIP	thioredoxin interacting protein	2.2626
235371_at	PPP4R2	protein phosphatase 4, regulatory subunit 2	2.2436
206766_at	ITGA10	integrin, alpha 10	2.1859
212942_s_at	KIAA1199	KIAA1199	2.1501
202207_at	ARL4C	ADP-ribosylation factor-like 4C	2.1147
203543_s_at	KLF9	Kruppel-like factor 9	2.108
201010_s_at	TXNIP	thioredoxin interacting protein	2.1064
202022_at	ALDOC	aldolase C, fructose-bisphosphate	2.1035
222450_at	TMEPAI	transmembrane, prostate androgen induced RNA	2.0392
209183_s_at	C10orf10	chromosome 10 open reading frame 10	2.0367
228483_s_at	TAF9B	TAF9B RNA polymerase II, TATA box binding protein (TBP)-associated factor, 31kDa	2.0283
231832_at	GALNT4	UDP-N-acetyl-alpha-D-galactosamine:polypeptide N-acetylgalactosaminyltransferase 4 (GalNAc-T4)	2.0235
219250_s_at	FLRT3	fibronectin leucine rich transmembrane protein 3	2.0008
227812_at	TNFRSF19	tumor necrosis factor receptor superfamily, member 19	1.9776
214581_x_at	TNFRSF21	tumor necrosis factor receptor superfamily, member 21	1.9397
203542_s_at	KLF9	Kruppel-like factor 9	1.9349
1561691_at	LOC285735	hypothetical protein LOC285735	1.9275
203083_at	THBS2	thrombospondin 2	1.9224
233092_s_at	DKFZP434B061	DKFZP434B061 protein	1.9221
226021_at	RDH10	retinol dehydrogenase 10 (all-trans)	1.9215
212909_at	LYPD1	LY6/PLAUR domain containing 1	1.9203
203504_s_at	ABCA1	ATP-binding cassette, sub-family A (ABC1), member 1	1.8811
222853_at	FLRT3	fibronectin leucine rich transmembrane protein 3	1.8662
204070_at	RARRES3	retinoic acid receptor responder (tazarotene induced) 3	1.8639
227088_at	PDE5A	phosphodiesterase 5A, cGMP-specific	1.8366
204596_s_at	STC1	stanniocalcin 1	1.82
214657_s_at	TncRNA	trophoblast-derived noncoding RNA	1.8001
214841_at	CNIH3	cornichon homolog 3 (Drosophila)	1.7966
210513_s_at	VEGFA	vascular endothelial growth factor A	1.7931
238429_at	TMEM71	transmembrane protein 71	1.7834
233329_s_at	KRCC1	lysine-rich coiled-coil 1	1.774
226722_at	FAM20C	family with sequence similarity 20, member C	1.7735
225681_at	CTHRC1	collagen triple helix repeat containing 1	1.7656
232024_at	GIMAP2	GTPase, IMAP family member 2	1.7652
244353_s_at	SLC2A12	solute carrier family 2 (facilitated glucose transporter), member 12	1.7562
200962_at	RPL31	ribosomal protein L31	1.7536
228425_at	LOC654433	hypothetical LOC654433	1.7371
211559_s_at	CCNG2	cyclin G2	1.7282
203608_at	ALDH5A1	aldehyde dehydrogenase 5 family, member A1 (succinate-semialdehyde dehydrogenase)	1.7159
204205_at	APOBEC3G	apolipoprotein B mRNA editing enzyme, catalytic polypeptide-like 3G	1.7147
220076_at	ANKH	ankylosis, progressive homolog (mouse)	1.7064
222449_at	TMEPAI	transmembrane, prostate androgen induced RNA	1.7021
212171_x_at	VEGFA	vascular endothelial growth factor A	1.6845
216899_s_at	SKAP2	src kinase associated phosphoprotein 2	1.6845
225436_at	FAM108C1	family with sequence similarity 108, member C1	1.6704
229438_at	FAM20C	family with sequence similarity 20, member C	1.6608
212706_at	RASA4	RAS p21 protein activator 4	1.6494
201185_at	HTRA1	HtrA serine peptidase 1	1.6459
221586_s_at	E2F5	E2F transcription factor 5, p130-binding	1.6232
202748_at	GBP2	guanylate binding protein 2, interferon-inducible	1.621
232397_at	HECW2	HECT, C2 and WW domain containing E3 ubiquitin protein ligase 2	1.6145
205567_at	CHST1	carbohydrate (keratan sulfate Gal-6) sulfotransferase 1	1.6053
202208_s_at	ARL4C	ADP-ribosylation factor-like 4C	1.6045
224964_s_at	GNG2	guanine nucleotide binding protein (G protein), gamma 2	1.5837
215707_s_at	PRNP	prion protein (p27-30) (Creutzfeldt-Jakob disease, Gerstmann-Strausler-Scheinker syndrome, fatal familial insomnia)	1.576
202869_at	OAS1	2',5'-oligoadenylate synthetase 1, 40/46kDa	1.56
236835_at	LOC645431	hypothetical LOC645431	1.5587
223182_s_at	AGPAT3	1-acylglycerol-3-phosphate O-acyltransferase 3	1.5466
221530_s_at	BHLHB3	basic helix-loop-helix domain containing, class B, 3	1.5424
226219_at	ARHGAP30	Rho GTPase activating protein 30	1.5392
227467_at	RDH10	retinol dehydrogenase 10 (all-trans)	1.538
204156_at	KIAA0999	KIAA0999 protein	1.5256
215723_s_at	PLD1	phospholipase D1, phosphatidylcholine-specific	1.5239
205381_at	LRRC17	leucine rich repeat containing 17	1.5144
201752_s_at	ADD3	adducin 3 (gamma)	1.5119
232317_at	PLXNA4	plexin A4	1.4989
229465_s_at	PTPRS	protein tyrosine phosphatase, receptor type, S	1.4932
204361_s_at	SKAP2	src kinase associated phosphoprotein 2	1.491
216060_s_at	DAAM1	dishevelled associated activator of morphogenesis 1	1.4848
218303_x_at	KRCC1	lysine-rich coiled-coil 1	1.4835
203989_x_at	F2R	coagulation factor II (thrombin) receptor	1.4825
233528_s_at	LOC652968	hypothetical protein LOC652968	1.4808
226613_at	LOC652968	hypothetical protein LOC652968	1.4806
227059_at	GPC6	glypican 6	1.4784
209505_at	NR2F1	nuclear receptor subfamily 2, group F, member 1	1.4699
202663_at	WIPF1	WAS/WASL interacting protein family, member 1	1.4651
222585_x_at	KRCC1	lysine-rich coiled-coil 1	1.4435
212776_s_at	OBSL1	obscurin-like 1	1.4366
209356_x_at	EFEMP2	EGF-containing fibulin-like extracellular matrix protein 2	1.4315
224566_at	TncRNA	trophoblast-derived noncoding RNA	1.431
1558404_at	LOC644242	hypothetical protein LOC644242	1.4251
221031_s_at	APOLD1	apolipoprotein L domain containing 1	1.4244
217904_s_at	BACE1	beta-site APP-cleaving enzyme 1	1.4226
201109_s_at	THBS1	thrombospondin 1	1.4164
212647_at	RRAS	related RAS viral (r-ras) oncogene homolog	1.4164
201124_at	ITGB5	integrin, beta 5	1.4144
223730_at	GPC6	glypican 6	1.4127
238032_at	DHRS3	dehydrogenase/reductase (SDR family) member 3	1.4107
218501_at	ARHGEF3	Rho guanine nucleotide exchange factor (GEF) 3	1.4102
211323_s_at	ITPR1	inositol 1,4,5-triphosphate receptor, type 1	1.4083
210612_s_at	SYNJ2	synaptojanin 2	1.4029
205856_at	SLC14A1	solute carrier family 14 (urea transporter), member 1 (Kidd blood group)	1.4006
208944_at	TGFBR2	transforming growth factor, beta receptor II (70/80kDa)	1.3935
201150_s_at	TIMP3	TIMP metallopeptidase inhibitor 3 (Sorsby fundus dystrophy, pseudoinflammatory)	1.3916
219209_at	IFIH1	interferon induced with helicase C domain 1	1.3882
227809_at	ZC3H6	zinc finger CCCH-type containing 6	1.3879
202887_s_at	DDIT4	DNA-damage-inducible transcript 4	1.387
217999_s_at	PHLDA1	pleckstrin homology-like domain, family A, member 1	1.382
210276_s_at	TRIOBP	TRIO and F-actin binding protein	1.3719
220387_s_at	HHLA3	HERV-H LTR-associating 3	1.3706
212464_s_at	FN1	fibronectin 1	1.3696
201117_s_at	CPE	carboxypeptidase E	1.361
218273_s_at	PPM2C	protein phosphatase 2C, magnesium-dependent, catalytic subunit	1.3602
224797_at	ARRDC3	arrestin domain containing 3	1.3601
1552690_a_at	CACNA2D4	calcium channel, voltage-dependent, alpha 2/delta subunit 4	1.3573
212298_at	NRP1	neuropilin 1	1.3535
239764_at	CMIP	c-Maf-inducing protein	1.3514
202812_at	GAA	glucosidase, alpha; acid (Pompe disease, glycogen storage disease type II)	1.3514
203920_at	NR1H3	nuclear receptor subfamily 1, group H, member 3	1.3504
227443_at	C9orf150	chromosome 9 open reading frame 150	1.3495
214022_s_at	IFITM2	interferon induced transmembrane protein 2 (1-8D)	1.3469
225140_at	KLF3	Kruppel-like factor 3 (basic)	1.3386
210495_x_at	FN1	fibronectin 1	1.3378
211719_x_at	FN1	fibronectin 1	1.3371
204392_at	CAMK1	calcium/calmodulin-dependent protein kinase I	1.3358
231955_s_at	HIBADH	3-hydroxyisobutyrate dehydrogenase	1.3327
203882_at	IRF9	interferon regulatory factor 9	1.33
219188_s_at	MACROD1	MACRO domain containing 1	1.3289
211368_s_at	CASP1	caspase 1, apoptosis-related cysteine peptidase (interleukin 1, beta, convertase)	1.3199
204686_at	IRS1	insulin receptor substrate 1	1.3138
218400_at	OAS3	2'-5'-oligoadenylate synthetase 3, 100kDa	1.3134
213221_s_at	SNF1LK2	SNF1-like kinase 2	1.3132
236180_at	SLC2A3	solute carrier family 2 (facilitated glucose transporter), member 3	1.307
228104_at	PLXNA4	plexin A4	1.2907
208763_s_at	TSC22D3	TSC22 domain family, member 3	1.2886
227573_s_at	OBSL1	obscurin-like 1	1.2869
204014_at	DUSP4	dual specificity phosphatase 4	1.2847
1294_at	UBA7	ubiquitin-like modifier activating enzyme 7	1.2824
226677_at	ZNF521	zinc finger protein 521	1.2817
203628_at	IGF1R	insulin-like growth factor 1 receptor	1.2815
229679_at	FLJ40142	FLJ40142 protein	1.2805
213506_at	F2RL1	coagulation factor II (thrombin) receptor-like 1	1.2804
218983_at	C1RL	complement component 1, r subcomponent-like	1.2775
226065_at	PRICKLE1	prickle homolog 1 (Drosophila)	1.2765
229151_at	SLC14A1	solute carrier family 14 (urea transporter), member 1 (Kidd blood group)	1.2741
216442_x_at	FN1	fibronectin 1	1.2715
205488_at	GZMA	granzyme A (granzyme 1, cytotoxic T-lymphocyte-associated serine esterase 3)	1.2665
228570_at	BTBD11	BTB (POZ) domain containing 11	1.2652
204279_at	PSMB9	proteasome (prosome, macropain) subunit, beta type, 9 (large multifunctional peptidase 2)	1.2639
201034_at	ADD3	adducin 3 (gamma)	1.2632
212091_s_at	COL6A1	collagen, type VI, alpha 1	1.263
209355_s_at	PPAP2B	phosphatidic acid phosphatase type 2B	1.2614
227574_at	OBSL1	obscurin-like 1	1.2575
209417_s_at	IFI35	interferon-induced protein 35	1.2548
225728_at	SORBS2	sorbin and SH3 domain containing 2	1.2536
204290_s_at	ALDH6A1	aldehyde dehydrogenase 6 family, member A1	1.2522
213238_at	ATP10D	ATPase, class V, type 10D	1.252
237212_at	LOC130355	hypothetical protein LOC130355	1.2464
209140_x_at	HLA-B	major histocompatibility complex, class I, B	1.2445
225496_s_at	SYTL2	synaptotagmin-like 2	1.2428
232145_at	LOC388969	hypothetical LOC388969	1.2402
241394_at	LOC284120	hypothetical LOC284120	1.2359
221087_s_at	APOL3	apolipoprotein L, 3	1.2346
204908_s_at	BCL3	B-cell CLL/lymphoma 3	1.2293
212897_at	CDC2L6	cell division cycle 2-like 6 (CDK8-like)	1.2287
215111_s_at	TSC22D1	TSC22 domain family, member 1	1.2267
210512_s_at	VEGFA	vascular endothelial growth factor A	1.223
202269_x_at	GBP1	guanylate binding protein 1, interferon-inducible, 67kDa	1.2177
212552_at	HPCAL1	hippocalcin-like 1	1.2163
219077_s_at	WWOX	WW domain containing oxidoreductase	1.2152
211911_x_at	HLA-B	major histocompatibility complex, class I, B	1.2142
211965_at	ZFP36L1	zinc finger protein 36, C3H type-like 1	1.2131
204821_at	BTN3A3	butyrophilin, subfamily 3, member A3	1.205
212190_at	SERPINE2	serpin peptidase inhibitor, clade E (nexin, plasminogen activator inhibitor type 1), member 2	1.2025
204526_s_at	TBC1D8	TBC1 domain family, member 8 (with GRAM domain)	1.1998
226666_at	DAAM1	dishevelled associated activator of morphogenesis 1	1.1956
230708_at	PRICKLE1	prickle homolog 1 (Drosophila)	1.1956
226506_at	THSD4	thrombospondin, type I, domain containing 4	1.1953
224325_at	FZD8	frizzled homolog 8 (Drosophila)	1.195
232914_s_at	SYTL2	synaptotagmin-like 2	1.1937
223093_at	ANKH	ankylosis, progressive homolog (mouse)	1.1899
204288_s_at	SORBS2	sorbin and SH3 domain containing 2	1.1878
203919_at	TCEA2	transcription elongation factor A (SII), 2	1.1841
223430_at	SNF1LK2	SNF1-like kinase 2	1.1838
231577_s_at	GBP1	guanylate binding protein 1, interferon-inducible, 67kDa	1.1836
202531_at	IRF1	interferon regulatory factor 1	1.1829
225588_s_at	TMEM129	transmembrane protein 129	1.1805
201539_s_at	FHL1	four and a half LIM domains 1	1.1793
210069_at	CPT1B	carnitine palmitoyltransferase 1B (muscle)	1.1785
243880_at	GOSR2	golgi SNAP receptor complex member 2	1.1785
225273_at	WWC3	WWC family member 3	1.1757
217584_at	NPC1	Niemann-Pick disease, type C1	1.1747
217529_at	POLR2J2	DNA directed RNA polymerase II polypeptide J-related	1.1742
206429_at	F2RL1	coagulation factor II (thrombin) receptor-like 1	1.1707
208729_x_at	HLA-B	major histocompatibility complex, class I, B	1.1677
39549_at	NPAS2	neuronal PAS domain protein 2	1.166
232034_at	LOC203274	hypothetical protein LOC203274	1.1657
219929_s_at	ZFYVE21	zinc finger, FYVE domain containing 21	1.1652
204362_at	SKAP2	src kinase associated phosphoprotein 2	1.164
243541_at	IL31RA	interleukin 31 receptor A	1.1612
231779_at	IRAK2	interleukin-1 receptor-associated kinase 2	1.161
203706_s_at	FZD7	frizzled homolog 7 (Drosophila)	1.1568
206934_at	SIRPB1	signal-regulatory protein beta 1	1.1556
214954_at	SUSD5	sushi domain containing 5	1.1552
226069_at	PRICKLE1	prickle homolog 1 (Drosophila)	1.1516
203705_s_at	FZD7	frizzled homolog 7 (Drosophila)	1.1505
203165_s_at	SLC33A1	solute carrier family 33 (acetyl-CoA transporter), member 1	1.1477
221864_at	ORAI3	ORAI calcium release-activated calcium modulator 3	1.1452
237304_at	SYCE2	synaptonemal complex central element protein 2	1.1435
205499_at	SRPX2	sushi-repeat-containing protein, X-linked 2	1.1429
202820_at	AHR	aryl hydrocarbon receptor	1.1416
212950_at	GPR116	G protein-coupled receptor 116	1.1357
226995_at	C21orf86	chromosome 21 open reading frame 86	1.1355
226676_at	ZNF521	zinc finger protein 521	1.1322
204011_at	SPRY2	sprouty homolog 2 (Drosophila)	1.1321
65472_at	USP39	ubiquitin specific peptidase 39	1.126
202770_s_at	CCNG2	cyclin G2	1.1226
225534_at	C8orf40	chromosome 8 open reading frame 40	1.1224
1566557_at	FLJ90757	hypothetical protein LOC440465	1.1202
221753_at	SSH1	slingshot homolog 1 (Drosophila)	1.1201
1559957_a_at	LOC642852	hypothetical LOC642852	1.1198
224990_at	C4orf34	chromosome 4 open reading frame 34	1.1185
212423_at	C10orf56	chromosome 10 open reading frame 56	1.1181
222693_at	FNDC3B	fibronectin type III domain containing 3B	1.1173
223183_at	AGPAT3	1-acylglycerol-3-phosphate O-acyltransferase 3	1.1093
37408_at	MRC2	mannose receptor, C type 2	1.1057
204726_at	CDH13	cadherin 13, H-cadherin (heart)	1.1034
205640_at	ALDH3B1	aldehyde dehydrogenase 3 family, member B1	1.1026
205896_at	SLC22A4	solute carrier family 22 (organic cation/ergothioneine transporter), member 4	1.0969
202668_at	EFNB2	ephrin-B2	1.0959
211004_s_at	ALDH3B1	aldehyde dehydrogenase 3 family, member B1	1.0826
216944_s_at	ITPR1	inositol 1,4,5-triphosphate receptor, type 1	1.0809
227199_at	DIP2A	DIP2 disco-interacting protein 2 homolog A (Drosophila)	1.0806
226489_at	TMCC3	transmembrane and coiled-coil domain family 3	1.0801
1552275_s_at	PXK	PX domain containing serine/threonine kinase	1.0791
236106_at	C17orf67	chromosome 17 open reading frame 67	1.0747
204595_s_at	STC1	stanniocalcin 1	1.073
232230_at	C10orf75	chromosome 10 open reading frame 75	1.0727
238127_at	FLJ41484	hypothetical LOC650669	1.0698
215807_s_at	PLXNB1	plexin B1	1.0687
200973_s_at	TSPAN3	tetraspanin 3	1.068
202478_at	TRIB2	tribbles homolog 2 (Drosophila)	1.0674
201108_s_at	THBS1	thrombospondin 1	1.065
39548_at	NPAS2	neuronal PAS domain protein 2	1.0637
224335_s_at	BACE1	beta-site APP-cleaving enzyme 1	1.0613
218856_at	TNFRSF21	tumor necrosis factor receptor superfamily, member 21	1.0551
225573_at	ACAD11	acyl-Coenzyme A dehydrogenase family, member 11	1.0547
204341_at	TRIM16	tripartite motif-containing 16	1.0544
1554153_a_at	PHF21A	PHD finger protein 21A	1.0527
210298_x_at	FHL1	four and a half LIM domains 1	1.0481
227978_s_at	ZADH2	zinc binding alcohol dehydrogenase, domain containing 2	1.0477
218247_s_at	MEX3C	mex-3 homolog C (C. elegans)	1.0441
1553177_at	SH2D1B	SH2 domain containing 1B	1.044
207836_s_at	RBPMS	RNA binding protein with multiple splicing	1.0383
244344_at	WNK4	WNK lysine deficient protein kinase 4	1.0376
212158_at	SDC2	syndecan 2	1.0374
201069_at	MMP2	matrix metallopeptidase 2 (gelatinase A, 72kDa gelatinase, 72kDa type IV collagenase)	1.035
210869_s_at	MCAM	melanoma cell adhesion molecule	1.0343
223220_s_at	PARP9	poly (ADP-ribose) polymerase family, member 9	1.034
215294_s_at	SMARCA1	SWI/SNF related, matrix associated, actin dependent regulator of chromatin, subfamily a, member 1	1.0322
217998_at	PHLDA1	pleckstrin homology-like domain, family A, member 1	1.0318
220459_at	MCM3APAS	minichromosome maintenance complex component 3 associated protein antisense	1.0281
205673_s_at	ASB9	ankyrin repeat and SOCS box-containing 9	1.0263
202446_s_at	PLSCR1	phospholipid scramblase 1	1.0261
212154_at	SDC2	syndecan 2	1.023
205992_s_at	IL15	interleukin 15	1.0226
218466_at	TBC1D17	TBC1 domain family, member 17	1.0222
223092_at	ANKH	ankylosis, progressive homolog (mouse)	1.0209
234987_at	C20orf118	chromosome 20 open reading frame 118	1.0199
213463_s_at	FAM149B1	family with sequence similarity 149, member B1	1.0143
208791_at	CLU	clusterin	1.0141
208161_s_at	ABCC3	ATP-binding cassette, sub-family C (CFTR/MRP), member 3	1.0096
235362_at	LOC729970	hypothetical LOC729970	1.006
229176_at	ANKH	ankylosis, progressive homolog (mouse)	1.0059
225150_s_at	RTKN	rhotekin	1.0044
226125_at	SLC9A3	solute carrier family 9 (sodium/hydrogen exchanger), member 3	1.0028
1568983_a_at	GABPB2	GA binding protein transcription factor, beta subunit 2	1.0027
205990_s_at	WNT5A	wingless-type MMTV integration site family, member 5A	1.0005
220265_at	GPR107	G protein-coupled receptor 107	-1.0027
225876_at	NPAL3	NIPA-like domain containing 3	-1.0131
219497_s_at	BCL11A	B-cell CLL/lymphoma 11A (zinc finger protein)	-1.0164
230082_at	LRRFIP2	leucine rich repeat (in FLII) interacting protein 2	-1.0238
226193_x_at	CBWD5	COBW domain containing 5	-1.0278
234685_x_at	KRTAP4-9	keratin associated protein 4-9	-1.0319
218683_at	PTBP2	polypyrimidine tract binding protein 2	-1.0366
205919_at	HBE1	hemoglobin, epsilon 1	-1.0496
205832_at	CPA4	carboxypeptidase A4	-1.0522
223707_at	RPL27A	ribosomal protein L27a	-1.0682
208394_x_at	ESM1	endothelial cell-specific molecule 1	-1.0694
209340_at	UAP1	UDP-N-acteylglucosamine pyrophosphorylase 1	-1.0699
227935_s_at	PCGF5	polycomb group ring finger 5	-1.0706
213906_at	MYBL1	v-myb myeloblastosis viral oncogene homolog (avian)-like 1	-1.1024
212859_x_at	MT1E	metallothionein 1E	-1.125
206261_at	ZNF239	zinc finger protein 239	-1.133
227947_at	PHACTR2	phosphatase and actin regulator 2	-1.1391
209094_at	DDAH1	dimethylarginine dimethylaminohydrolase 1	-1.1579
214960_at	API5	apoptosis inhibitor 5	-1.1585
1570516_s_at	HBG2	hemoglobin, gamma G	-1.1692
219655_at	C7orf10	chromosome 7 open reading frame 10	-1.1701
230503_at	SAMD4A	sterile alpha motif domain containing 4A	-1.1907
239835_at	KBTBD8	kelch repeat and BTB (POZ) domain containing 8	-1.2085
232291_at	MIHG1	microRNA host gene (non-protein coding) 1	-1.2241
206227_at	CILP	cartilage intermediate layer protein, nucleotide pyrophosphohydrolase	-1.2272
220161_s_at	EPB41L4B	erythrocyte membrane protein band 4.1 like 4B	-1.2375
226302_at	ATP8B1	ATPase, class I, type 8B, member 1	-1.2377
1552309_a_at	NEXN	nexilin (F actin binding protein)	-1.2508
236075_s_at	ZNF169	zinc finger protein 169	-1.2591
219855_at	NUDT11	nudix (nucleoside diphosphate linked moiety X)-type motif 11	-1.2593
220922_s_at	SPANXA1	sperm protein associated with the nucleus, X-linked, family member A1	-1.2817
223651_x_at	CDC23	cell division cycle 23 homolog (S. cerevisiae)	-1.2839
200606_at	DSP	desmoplakin	-1.2885
226264_at	SUSD1	sushi domain containing 1	-1.3106
239250_at	ZNF542	zinc finger protein 542	-1.3176
204142_at	ENOSF1	enolase superfamily member 1	-1.3268
214247_s_at	DKK3	dickkopf homolog 3 (Xenopus laevis)	-1.3375
203895_at	PLCB4	phospholipase C, beta 4	-1.3398
204363_at	F3	coagulation factor III (thromboplastin, tissue factor)	-1.3458
226313_at	C10orf35	chromosome 10 open reading frame 35	-1.3677
216870_x_at	DLEU2	deleted in lymphocytic leukemia, 2	-1.3805
230574_at	SPIRE2	spire homolog 2 (Drosophila)	-1.4271
206922_at	VCY	variable charge, Y-linked	-1.449
236769_at	LOC158402	hypothetical protein LOC158402	-1.451
1555324_at	PTK7	PTK7 protein tyrosine kinase 7	-1.4557
213478_at	RP1-21O18.1	kazrin	-1.477
235230_at	PLCXD2	phosphatidylinositol-specific phospholipase C, X domain containing 2	-1.5208
230508_at	DKK3	dickkopf homolog 3 (Xenopus laevis)	-1.5246
204037_at	EDG2	endothelial differentiation, lysophosphatidic acid G-protein-coupled receptor, 2	-1.5468
205681_at	BCL2A1	BCL2-related protein A1	-1.5638
231192_at	EDG7	endothelial differentiation, lysophosphatidic acid G-protein-coupled receptor, 7	-1.6005
206343_s_at	NRG1	neuregulin 1	-1.6081
226534_at	KITLG	KIT ligand	-1.678
204036_at	EDG2	endothelial differentiation, lysophosphatidic acid G-protein-coupled receptor, 2	-1.6945
237411_at	ADAMTS6	ADAM metallopeptidase with thrombospondin type 1 motif, 6	-1.7425
205828_at	MMP3	matrix metallopeptidase 3 (stromelysin 1, progelatinase)	-1.772
240728_at	PLCB4	phospholipase C, beta 4	-1.8226
204602_at	DKK1	dickkopf homolog 1 (Xenopus laevis)	-1.9027
203896_s_at	PLCB4	phospholipase C, beta 4	-1.9654
235272_at	SBSN	suprabasin	-2.5732
1555673_at	KRTAP2-1	keratin associated protein 2-1	-4.5184
